# Supplementary material for: Dynamics of pulsatile activities of arcuate kisspeptin neurons in aging female mice
Source: eLife. 2023 May 24;12:e82533. doi: 10.7554/eLife.82533 (PMC10208635; doi:10.7554/eLife.82533)
Supplement: Source code 1. [file elife-82533-code1.zip]

Archive with 1 entries (1 files):
- 07-08-2022-RA-eLife-82533/Script_pulse analysis_ID5_36f7_200328_light.R
